# Supplementary material for: Functional analysis of the mating type genes in Verticillium dahliae
Source: BMC Biol. 2024 May 7;22:108. doi: 10.1186/s12915-024-01900-6 (PMC11077750; doi:10.1186/s12915-024-01900-6)
Supplement: Supplementary file 2 — Additional file 2: Table S1. Information on the primer pairs used to construct the vector in this study. [file 12915_2024_1900_MOESM2_ESM.xls]

## Sheet: Sheet1
Table S1 Oligonucleotide primers used in this study.
Primer name	Primer 5'-3'	Purpose
Subcellular localization assay
OE_VdMAT1-1-1-GFP-F	AACCTCTAGAGGATCCGCCACCATGGACGGTGTCCGACCT	To amplify VdMAT1-1-1 ORF for complementary vector with GFP tag
OE_VdMAT1-1-1-GFP-R	GCAGCTTCTGCGAATTCAAAGTATGAAGCGAACT
OE_VdMAT1-2-1-GFP-F	AACCTCTAGAGGATCCGCCACCATGTCTATGCAGTTGCAA	To amplify VdMAT1-2-1 ORF for complementary vector with GFP tag
OE_VdMAT1-2-1-GFP-R	GCAGCTTCTGCGAATTCAACGTTATTATCCATGCC
Yeast signal sequence trap system
PSU-PPG1-F	CGGAATTTTAATTAAGAATTCATGAAGTTCCTCCTCTACG	To amplify the DNA fragment coding signal peptide of VdPpg1
PSU-PPG1-R	CACTATAGGGAGAACCTCGAGGAAGGGGAGCGCTGCAGC
Dual-luciferase report assay
VdMAT1-1-1-pC-F	AGAACACGGGGGACGAGCTCATGGACGGTGTCCGACCT	To amplify the ORF fragment of VdMAT1-1-1 for into the pCAMBIA1300-Cluc vector
VdMAT1-1-1-pC-R	TTTGTTGGATCCCGGGTACCTTAAAAGTATGAAGCGAA
VdMAT1-1-1-pG-F	AGAACACGGGGGACGAGCTCATGTCTATGCAGTTGCAA	To amplify the ORF fragment of VdMAT1-2-1 for into the pGreenII 0800-LUC vector
VdMAT1-1-1-pG-R	TTTGTTGGATCCCGGGTACCTCAAACGTTATTATCCAT
Yeast one-hybrid assays
AD_VdMAT1-1-1-F	GCCATGGAGGCCAGTGAATTCCACATGGACGGTGTCCGACCTG	To construct the interaction vector for Y1H
AD_VdMAT1-1-1-R	ATGCCCACCCGGGTGGAATTCTTAAAAGTATGAAGCGAAC
AD_VdMAT1-2-1-F	GCCATGGAGGCCAGTGAATTCCACATGTCTATGCAGTTGCAAT
AD_VdMAT1-2-1-R	ATGCCCACCCGGGTGGAATTCTCAAACGTTATTATCCATG
Motif1-F	TGATGAATTGAAAAGCTTATTGAATTGAATTGACTCGAGGCATGTGCTCTG
Motif1-R	CAGAGCACATGCCTCGAGTCAATTCAATTCAATAAGCTTTTCAATTCATCA
Motif2-F	TGATGAATTGAAAAGCTTAACAATAACAATAACAATCTCGAGGCATGTGCTCTG
Motif2-R	CAGAGCACATGCCTCGAGATTGTTATTGTTATTGTTAAGCTTTTCAATTCATCA
Electrophoretic mobility shift assay
VdPpg1-probe-F	TGTCCGCAAAGGCAGTCGGAG	To amplify promoter region DNA fragment of VdPpg1
VdPpg1-probe-R	GATGACCTTTGGCTCAATGAT
VdPpg2-probe-F	CCCGCTTCTAGAACAATACT	To amplify promoter region DNA fragment of VdPpg2
VdPpg2-probe-R	TGGTCTCATTCCTATTGTTCG
VdPre1-probe-F	GAAGCTGCCGTGCTTTCTTAT	To amplify promoter region DNA fragment of VdPre1
VdPre1-probe-R	CGTGAAGCAGACAATACGCTT
VdPre2-probe-F	AATGTAGCGCTCAGGCCTTT	To amplify promoter region DNA fragment of VdPre2
VdPre2-probe-R	ACCGTCGGGCTTCACCGTAG
Genes deletion and complementation
Ko-VdPre2-up-F	GGTACCGGGCCCCCCCTCGAGGTCTCAAGAAGGCGGACA	To amplify upstream DNA fragment of VdPre2
Ko-VdPre2-up-R	ATCGATACCGTCGACCTCGAGAGTGCAGTGTGCTCTTC
Ko-VdPre2-Down-F	GATCTGCAGCCCGGGGGATCCAGGCTCAGGCAAGGCAA	To amplify downstream DNA fragment of VdPre2
Ko-VdPre2-Down-R	CGCTCTAGAACTAGTGGATCCAGGTCGACAGACCTTTC
VdPre2-inside-F	CTATCTCAGTGGCTTCACATC	Mutant detection, interior sequence amplication of gene VdPre2
VdPre2-inside-R	AGTACTTCAACCGCAGACAAG
VdPre2-outside-F	GTCTGTGAATTTGAAATT	Mutant detection, exterior sequence amplication of gene VdPre2
VdPre2-outside-R	GTTGACTTCCTCACCATTC
Ko-VdPre1-up-F	GGTACCGGGCCCCCCCTCGAGCGGGCGGCCATGCGCGGC	To amplify upstream DNA fragment of VdPre1
Ko-VdPre1-up-R	ATCGATACCGTCGACCTCGAGCGAAGCGGCGGTGACGAG
Ko-VdPre1-Down-F	GATCTGCAGCCCGGGGGATCCCGGCCTCCAGTCGGGGTC	To amplify downstream DNA fragment of VdPre1
Ko-VdPre1-Down-R	CGCTCTAGAACTAGTGGATCCGCCGAATACCAGAACACG
VdPre1-inside-F	CTGCCCGCGCCTCTTCTTGCC	Mutant detection, interior sequence amplication of gene VdPre1
VdPre1-inside-R	GTCGCTGAAGTTGTAGCCGTC
VdPre1-outside-F	CGAGAGAAGAAGTAGACT	Mutant detection, exterior sequence amplication of gene VdPre1
VdPre1-outside-R	CTCAGACTCGTCCATCAT
Ko-VdMAT1-1-1-up-F	GGTACCGGGCCCCCCCTCGAGTTGTCTTGATCCATG	To amplify upstream DNA fragment of VdMAT1-1-1
Ko-VdMAT-1-1-up-R	ATCGATACCGTCGACCTCGAGGAAGACGAGGACTTC
Ko-VdMAT1-1-1-Down-F	GATCTGCAGCCCGGGGGATCCAAGCATCACAGATTCT	To amplify downstream DNA fragment of VdMAT1-1-1
Ko-VdMAT1-1-1-Down-R	CGCTCTAGAACTAGTGGATCCCCTGGCGATGTGGCT
VdMAT1-1-1-inside-F	AATCAAGTTGTCGAGATCACA	Mutant detection, interior sequence amplication of gene VdMAT1-1-1
VdMAT1-1-1-inside-R	GGCTGTCGATATCCGCCAATG
VdMAT1-1-1-outside-F	GAAGATCATGTTCGACAAC	Mutant detection, exterior sequence amplication of gene VdMAT1-1-1
VdMAT1-1-1-outside-R	GAACCCTGACATGTTACA
Ko-VdMAT1-2-1-up-F	GGTACCGGGCCCCCCCTCGAGCGTGAGAAGCTACCT	To amplify upstream DNA fragment of VdMAT1-2-1
Ko-VdMAT1-2-1-up-R	ATCGATACCGTCGACCTCGAGCTTGCTGAAAGTTCT
Ko-VdMAT1-2-1-Down-F	GATCTGCAGCCCGGGGGATCCACAAGTGGCAGCACT	To amplify downstream DNA fragment of VdMAT1-2-1
Ko-VdMAT1-2-1-Down-R	CGCTCTAGAACTAGTGGATCCCCAAGACCCGTCCCT
VdMAT1-2-1-inside-F	CTAAGGCTCCAAGTCAATCCT	Mutant detection, interior sequence amplication of gene VdMAT1-2-1
VdMAT1-2-1-inside-R	CATTAGTAGCCTCAGTAGGCA
VdMAT1-2-1-outside-F	TAGCTTGAATGGTAACTG	Mutant detection, exterior sequence amplication of gene VdMAT1-2-1
VdMAT1-2-1-outside-R	CTACATGGCCTACCTACC
EC_VdMAT1-1-1-F	GTCACCAGCCCCTGGGTTGAATTCCTGCTGTTTCTGCCCTTTGGTA	To amplify full-length gene sequence including native promoter, native terminator and gene sequence of VdMAT1-1-1
EC_VdMAT1-1-1-R	ATGCCTGCAGGTCGACTCTAGATCGTGATGGTTGGTGATGTGGT
EC_VdMAT1-2-1-F	GTCACCAGCCCCTGGGTTGAATTCCATCGTTGGGCTGGTC	To amplify full-length gene sequence including native promoter, native terminator and gene sequence of VdMAT1-2-1
EC_VdMAT1-2-1-R	ATGCCTGCAGGTCGACTCTAGAAGTGGCGTTGTGGGAC
HYG-F	GCCCTTCCTCCCTTTATTTC	To amplify hygromycin B (hyg) resistance fragment
HYG-R	GATGTTGGCGACCTCGTATT
G418-F	CTATGACTGGGCACAACAGACAAT	To amplify the genomycin (neo) resistance fragment
G418-R	CGATACCGTAAAGCACGAGGAA
Fungal biomass detection
VdEF1-α-F	TGAGTTCGAGGCTGGTATCT	Cotton internal reference gene for biomass detection
VdEF1-α-R	CACTTGGTGGTGTCCATCTT
SO385-F	TCCGTGCAGGTATTGTGCTG	Spinach internal reference gene for biomass detection
SO489-R	AGCAAGGTCGAGACGAAGG
NbEF-F	AGGATACAACCCTGACAAGA	Tobacco internal reference gene for biomass detection
NbEF-R	GTGGGACCAAAAGTAACAAC
