# Supplementary material for: Functional analysis of the mating type genes in Verticillium dahliae
Source: BMC Biol. 2024 May 7;22:108. doi: 10.1186/s12915-024-01900-6 (PMC11077750; doi:10.1186/s12915-024-01900-6)
Supplement: Supplementary file 3 — Additional file 3. Raw data of experimental results. [file 12915_2024_1900_MOESM3_ESM.xlsx]

## Sheet: Figure 2B
Figure 2B	Luc/Ren Ratio
Pre1	EV+Pre1	MAT1-1-1+Pre1	MAT1-2-1+Pre1
8.61e-05	0.000104	6.27e-05	8.49e-05
0.000114	0.000109	6.05e-05	9.63e-05
0.000128	0.000104	7.75e-05	8.11e-05
Pre2	EV+Pre2	MAT1-1-1+Pre2	MAT1-2-1+Pre2
0.000124	0.000123	8.22e-05	7.6e-05
0.000355	0.00018	0.000129	7.78e-05
0.00019	0.000298	9.69e-05	8.68e-05
Ppg1	EV+Ppg1	MAT1-1-1+proPpg1	MAT1-2-1+proPpg1
0.00846053	0.0056783	0.0211539	0.00840855
0.0100038	0.00866444	0.0196592	0.0118399
0.00752831	0.00720531	0.0280479	0.0108678
Ppg2	EV+Ppg2	MAT1-1-1+proPpg2	MAT1-2-1+proPpg2
0.000229307	0.000294855	0.000366201	0.000273573
0.000355898	0.000264968	0.000360108	0.000389328
0.000297655	0.000286035	0.000939705	0.000437573

## Sheet: Figure 4B, D, G and H
figure 4B	Colony diameter (mm) on the medium supplemented with different carbon source.
	DK015	ΔMAT1-1-1	ECΔMAT1-1-1	DK038	ΔMAT1-2-1	ECΔMAT1-2-1
	37.23	34.41	36.56	33.46	37.08	34.1
Czapek	37.05	33.62	36.09	33.36	36.62	33.78
	36.31	33.45	36.93	33.72	37.24	33.25
	38.67	35.99	37.45	36.23	34.94	36.67
Pectin	38.29	35.4	37.84	36.24	34.76	36.26
	38.06	35.85	37.16	36.01	37.74	35
	35.4	31.92	35.93	32.54	35.35	31.99
Starch	35.44	32.42	39.11	32.26	35.39	32.62
	35.83	32.49	39.86	32.67	35.43	32
	31.09	31.63	32.01	31.91	31.03	31.59
Cellulose	31.09	31.48	30.1	32.91	31.45	31.82
	31.02	32.09	31.01	31.86	32.28	32.29
figure 4D	Colony diameter (mm) on the medium supplemented with other stress.
	DK015	ΔMAT1-1-1	ECΔMAT1-1-1	DK038	ΔMAT1-2-1	ECΔMAT1-2-1
PDA	39.86	36.35	39.17	37.74	35.5	37.08
	39.42	37.35	39.11	37.46	36.55	37.14
	39.97	36.75	39.23	36.83	35.62	37
1 M Sorbito	29.46	26.66	28.67	26.63	26.04	26.72
	29.03	27.19	29.21	27.3	28.08	26.44
	29.12	26.77	28.59	26.63	27.68	26.15
200ug/mL CR	13.93	21.06	14.41	22.21	16.82	22.62
	13.71	21.97	14.65	22.53	17.21	22.53
	14.87	21.97	13.94	23.04	17.09	21.84
18 uL/mL H2O2	17.23	24.22	17.79	26.69	27.76	26.88
	17.76	24.55	19	26.61	28.35	27.13
	15.36	23.14	15.03	26.09	28.21	27.36
figure 4G	Spores diameter (mm)
DK015	Length	6.86	3.83	6.2	5.2	4.71	4.02	5.79	6.6	6.07	5.03	5.78	5.01	5.07	4.85	4.99	7.06	5.36	4.9	5.39	8.04
ΔMAT1-1-1		6.68	5.73	7.48	4.71	9.94	7.69	8.07	8.21	6.65	6.61	7.65	7.7	8.82	7.48	8.24	6.75	11.06	6.54	12.65	12.49
ECΔMAT1-1-1		6.07	4.67	6.53	4.89	5.82	7.32	6.45	6	6.23	5.43	5.42	7.16	6	8	6.79	5.45	6.19	4.76	5.38	5.36
DK015	Width	2.92	2.65	3.89	2.2	2.05	2.01	1.91	1.95	3.25	2.68	4	1.7	1.71	2.44	2.47	4.31	3.25	2.9	2.66	2.3
ΔMAT1-1-1		2.72	3.1	2.47	2.9	3	2.53	1.59	2.3	2	2.21	2.87	2.8	2.3	2.47	2	2.1	2.85	3.42	3.46	2.85
ECΔMAT1-1-1		3.49	2.25	3.54	2	3.05	1.96	2.6	2.35	3.1	3.37	2.38	1.8	1.62	2.6	2	3.94	2.92	2.6	2.53	1.7
figure 4H	Spores diameter (mm)
DK038	Length	5.05	4.49	3.67	3.69	5.03	4.05	3	3.2	5.58	6.79	4	3.86	4.31	4.6	4.71	3.71	4.22	4.4	4.27	4.62
ΔMAT1-2-1		11.11	5.84	5.87	6.26	5.88	6.64	13.44	11.61	6.9	10.37	11.67	6.58	10.06	7.1	9.06	7.7	8.17	5.98	6.3	9.32
ECΔMAT1-2-1		4.13	2.85	4.08	3.61	4.96	3.32	3.46	4.31	3.37	4.77	4.4	4.23	5.82	5.18	4.53	3.36	3.2	3.69	3.27	4.31
DK038	Width	3	2.97	2.92	2.92	4.12	2.7	3	3.2	2.51	4.12	2.57	2.02	3.28	3.5	3.2	2.23	3.97	3	3.75	2.71
ΔMAT1-2-1		2.78	2.95	2.92	2.11	2.4	2.78	3.05	2.87	2.47	2.3	2.83	1.5	3	2.9	2.24	3.54	3.4	1.57	2.9	3.32
ECΔMAT1-2-1		2.83	4.9	3.27	3.02	3.62	3.29	2.92	3	2.5	3.25	2.78	3.42	3.37	3.46	3.12	2.21	2.97	3.27	3.16	3.28
figure 4I	Conidial production
DK015	ΔMAT1-1-1	DK038	ΔMAT1-2-1
10	24	6	22
13	34	16	25
11	23	7	22
9	35	4	38
12	29	14	29
15	26	8	23
15	35	7	15
10	23	5	17
6	38	16	35
10	21	5	22
12	40	9	32
13	40	9	18
10	15	4	25
8	18	8	25
9	20	16	17
8	39	12	32
16	43	9	42
12	25	12	30
11	35	8	37
14	29	7	25
6	32	16	38
6	42	13	42
8	30	11	31
15	25	12	24
13	37	16	33
9	26	8	23
7	32	12	30
9	32	9	23
14	28	8	32
8	35	10	28

## Sheet: Figure 5B, D, F and H
Figure 5B	Fungal biomass of spinach
	average	(+)SD	(-)SD
DK015	1	0.141329	0.123828
ΔMAT1-1-1-#1	3.70141	0.349581	0.319414
ΔMAT1-1-1-#2	3.16525	0.518166	0.445273
ECΔMAT1-1-1-#1	1.08101	0.326885	0.250989
ECΔMAT1-1-1-#2	0.933989	0.136489	0.119086
Figure 5D	Fungal biomass of spinach
	average	(+)SD	(-)SD
DK038	1	0.14993	0.130381
ΔMAT1-2-1-#1	1.88601	0.480657	0.383038
ΔMAT1-2-1-#2	1.66726	0.372734	0.304631
ECΔMAT1-2-1-#1	0.947671	0.085309	0.0782638
ECΔMAT1-2-1-#2	0.883059	0.241068	0.189371
Figure 5F	Fungal biomass of tobacco
	average	(+)SD	(-)SD
DK015	1	0.201102	0.183238
ΔMAT1-1-1-#1	4.1815	0.526486	0.401389
ΔMAT1-1-1-#2	2.82437	0.528795	0.434861
ECΔMAT1-1-1-#1	1.15115	0.282348	0.230124
ECΔMAT1-1-1-#2	0.853597	0.102316	0.812335
Figure 5H	Fungal biomass of tobacco
	average	(+)SD	(-)SD
DK038	1	0.14993	0.130381
ΔMAT1-2-1-#1	1.64157	0.321594	0.431236
ΔMAT1-2-1-#2	1.94258	0.382341	0.321248
ECΔMAT1-2-1-#1	0.854236	0.300789	0.0294815
ECΔMAT1-2-1-#2	0.901579	0.241068	0.189154
